# Supplementary material for: Improvements in Fast Mass Microscopy for Large-Area Samples
Source: Anal Chem. 2024 Oct 28;96(45):18037–42. doi: 10.1021/acs.analchem.4c03480 (PMC11561871; doi:10.1021/acs.analchem.4c03480)
Supplement: Supplementary file 2 — ac4c03480_si_002.txt [file ac4c03480_si_002.txt]

'''Provides the Stage class for working with the BioTrift Stage'''

import time
import serial
import motor
import re

class Stage:
    '''Defines the motions the BioTrift stage should go through, establishes
    and maintains a connection, sends messages to the motors to enable the
    BioTrift stage motion, processes an 'image' imaging experiment to be
    performed'''
    def __init__(self, connection):
        self.connection = connection
        self.x_mot = motor.Motor(1, self.connection)
        print("motor1 initalized")
        self.y_mot = motor.Motor(2, self.connection)
        print("motor2 initalized")
        # all coordinates are reversed
        self.x_limits = [0.1, -43] # min, max in mm- hardcoded by looking at Wincadence
        self.y_limits = [19.5, -19.5] # min, max in mm- hardcoded by looking at Wincadence
        self.exchange_position = [0.1, 0.000] # x, y in mm - also by looking at Wincadence
        self.currently_imaging = False
        self.stop_imaging_now = False
        self.imaging_percent = 0

    def generate_serpentine_imaging_commands(self, image):
        '''Generates the imaging commands (given an image from the image module)
        to perform a 'snake' or alternating back-and-forth image. These commands
        are not performed and, other than a position update routine, no
        communication takes place with the BioTrift stage in this function'''
        self.x_mot.update_position(self.connection) # update position of x and y motors
        self.y_mot.update_position(self.connection) # assumes beginning image at current pos
        commands = []
        x_velocity = self.x_mot.mm_to_revs(image.row_speed) * self.x_mot.timing_factor
        if x_velocity > 10:
            print("X velocity is set too high!")
            raise ValueError("X Velocity is set too high!")
        y_velocity = min(x_velocity * 2, 2) # we want "y" to go fast... but  not too fast
        
        # setup velocity commands
        commands.append(
            [   
                f'{self.x_mot.number}A{100}',
                f'{self.y_mot.number}A{1}',
                f'{self.x_mot.number}V{x_velocity:.3f}',
                # 10x faster so 1 fewer decimal needed;
                f'{self.y_mot.number}V{y_velocity:.2f}'
            ]
        )
        # move commands
        x_start = int(self.x_mot.position)
        x_end = int(self.x_mot.position - self.x_mot.mm_to_steps(image.width))
        y_start = int(self.y_mot.position)
        for i in range(image.row_count + 1):
            if i % 2 == 0:
                x_distance = x_end
            else:
                x_distance = x_start
            tmp = self.y_mot.mm_to_steps(image.height / image.row_count) * i
            y_distance = int(y_start + tmp)
            if i == 0:
                commands.append(
                    [ # across the first row - we always have 1 more row than col
                        f'{self.x_mot.number}D{x_distance}',
                        f'G',
                        f'{self.x_mot.number}PR',
                        # '"ROW_END'
                    ]
                )
            else:
                commands.append(
                    [ # down columns
                        f'{self.y_mot.number}D{y_distance}',
                        f'G',
                        f'{self.y_mot.number}PR',
                        # '"COL_END',
                    ]
                )
                commands.append(
                    [ # across more rows
                        f'{self.x_mot.number}D{x_distance}',
                        f'G',
                        f'{self.x_mot.number}PR',
                        # '"ROW_END'
                    ]
                )
        # replace last command with end of run notification
        commands[-1][-1] = '"RUN_END'
        return commands


    def run_experiment(self, commands, gatekeeper):
        '''Actually begins executing the commands from the generated imaging
        commands.'''
        self.currently_imaging = True
        self.stop_imaging_now = False
        self.imaging_percent = 0
        imaging_ended = False
        imaging_data = {}
        imaging_data['Stage Commands'] = commands
        imaging_data['log'] = []
        imaging_data['Row Times'] = []
        imaging_data['End State'] = 'Good'
        current_command_row = 0 # commands come in "rows" - x/y, go, position, end
        setup_commands = commands[0]
        run_commands = commands[1:]
        number_of_command_rows = len(run_commands) + 1
        # Send Setup Commands:
        start_time = time.perf_counter()
        self.x_mot.velocity = setup_commands[0][2][2:]
        self.y_mot.velocity = setup_commands[0][3][2:]
        for command in setup_commands:
            self.send_command(command)
            imaging_data['log'].append([self.connection.readline().decode('ascii'), time.perf_counter()]) # clear the output buffer
        state = gatekeeper.go()
        if state != b"R":
            imaging_data['log'].append(['gatekeeper trouble activating', state, time.perf_counter()])
        for command in run_commands[current_command_row]:
            self.send_command(command)
            imaging_data['log'].append([self.connection.readline().decode('ascii'), time.perf_counter()])
        imaging_data['Start Time'] = start_time
        current_command_row += 1
        while not imaging_ended: # keep imaging run - lock all controls except stop when this happens            
            while self.connection.in_waiting: # i.e., we have something to read -> ideally we ended a row or column
                read = self.connection.readline() # let's see what's up
                imaging_data['log'].append([read.decode('ascii'), time.perf_counter()]) # log it
                if b'RUN_END' in read: # if we read this back, then we should have ended this imaging run
                    shots = gatekeeper.readback_and_stop()
                    imaging_data['Row Times'].append([current_command_row, shots, 'RUN_END', time.perf_counter()])                    
                    imaging_ended = True # double break out of the loops
                    break
                elif (
                        # ((b'ROW_END' in read) or (b'COL_END' in read)) # we've ended a row or column
                        b'*' in read
                        and (current_command_row < len(run_commands)) # we're not on the last command
                        # and not self.y_mot.is_busy(self.connection) # neither motor is currently moving
                        # and not self.x_mot.is_busy(self.connection)
                ):
                    shots = gatekeeper.readback_and_stop()
                    imaging_data['Row Times'].append([current_command_row, shots, 'ROW_COL_END', time.perf_counter()])
                    for command in run_commands[current_command_row]: # send the next row of commands
                        # if (command == '"ROW_END') or (command == '"RUN_END'):
                        if (command == f'{self.x_mot.number}PR') or (command == '"RUN_END'):
                            state = gatekeeper.go()
                            if state != b"R":
                                imaging_data['log'].append(['gatekeeper trouble activating', state, time.perf_counter()])
                        self.send_command(command)
                    imaging_data['log'].append([self.connection.readline().decode('ascii'), time.perf_counter()])
                    current_command_row += 1 # increment to next row of commands
            self.imaging_percent = (current_command_row / number_of_command_rows) * 100
            if self.stop_imaging_now: # if this flag is set then we need to stop asap - can be set outside
                self.send_command("S")
                gatekeeper.readback_and_stop()
                imaging_ended = True
                imaging_data['log'].append(['Image stopped before completion', time.perf_counter()])
                imaging_data['End State'] = "Stopped Early"
                break
        self.imaging_percent = 100
        imaging_data['End Time'] = time.perf_counter()
        imaging_data['Run Time'] = imaging_data['End Time'] - imaging_data['Start Time']
        return imaging_data


    def goto_absolute_fast(self, x, y, query_end=False):
        '''x and y are in mm'''
        if (
            (x > self.x_limits[0])
            or (x < self.x_limits[1])
            or (y > self.y_limits[0])
            or (y < self.y_limits[1])
        ): # these bounds should be stage limits
            raise ValueError("Coordinates out of bounds")
        else:
            velocities = self.x_mot.velocity, self.y_mot.velocity
            self.x_mot.goto_absolute_fast(self.connection, x)
            self.y_mot.goto_absolute_fast(self.connection, y)
            self.send_command('G')
            if query_end:
                self.send_command('"CPL')
            self.x_mot.send_command(self.connection, f'V{velocities[0]}')
            self.y_mot.send_command(self.connection, f'V{velocities[1]}')

    def goto_absolute_with_query(self, x, y):
        if (
            (x > self.x_limits[0])
            or (x < self.x_limits[1])
            or (y > self.y_limits[0])
            or (y < self.y_limits[1])
        ): # these bounds should be stage limits
            raise ValueError("Coordinates out of bounds")
        else:
            self.x_mot.goto_absolute_query(self.connection, x)
            self.y_mot.goto_absolute_query(self.connection, y)
            self.send_command('G')
            self.send_command('"CPL')
            moving = True
            readbacks = 0
            while readbacks < 2:
                while self.connection.in_waiting:
                    read = self.connection.readline()
                    if b'CPL CPL ' in read:
                        readbacks = 2
                    if b'CPL ' in read:
                        readbacks += 1
                time.sleep(0.03)

    def goto_relative_fast(self, x, y):
        '''x and y are in steps'''
        self.x_mot.update_position(self.connection)
        self.y_mot.update_position(self.connection)
        # print('relative_fast:', self.x_mot.position_mm + x, self.y_mot.position_mm + y)
        scale_factor_x = -0.4
        scale_factor_y = -0.33
        self.goto_absolute_fast(
            self.x_mot.position_mm + x * scale_factor_x,
            self.y_mot.position_mm + y * scale_factor_y
        )

    def send_command(self, command):
        '''Sends a byte-encoded command to the stage - no motor information is
        applied'''
        self.connection.write(f'{command}\r'.encode('utf_8'))


class Motor:
    '''Interacts with the two motors on the BioTrift'''
    def __init__(self, number, connection):
        self.number = number # motor X is 1, Y is 2
        self.steps_per_mm = 2000 # this was hard-coded in WinCadence
        self.init_query_attempts = 0
        self.acceleration = self.init_query(connection, 'A') # revs/s2
        self.velocity = self.init_query(connection, 'V') # revs/s
        # encoder resolution should be at least 5x less than motor resolution
        self.encoder_resolution = int(self.init_query(connection, 'ER')) 
        self.motor_resolution = int(self.init_query(connection, 'MR')) # steps per rev
        # this is needed to properly calculate velocities
        self.timing_factor = self.motor_resolution / self.encoder_resolution
        self.distance = int(self.init_query(connection, 'D')) # steps
        self.position = int(self.init_query(connection, 'PR')) # steps
        self.position_mm = self.position / self.steps_per_mm # mm

    def update_position(self, connection):
        '''updates the internal motor position'''
        self.position = int(self.init_query(connection, 'PR')) # in steps
        self.position_mm = self.steps_to_mm(self.position) # in mm

    def init_query(self, connection, query):
        ''' query method for initalization and updates '''
        connection.readline() # clears the read buffer
        connection.write(f'{self.number}{query}\r'.encode('utf_8'))
        # return readback, stripped of letters and the first number
        if self.init_query_attempts >= 5:
            self.send_command(connection, 'S') # at least tries to stop what it's doing
            raise RuntimeError("Unknown motor query error has occured.")
        try:
            readback = float(re.sub('[^0-9.-]', '', f'{connection.readline()[1:]}'))
            self.init_query_attempts = 0
            return readback
        except:
            self.init_query_attempts += 1 
            connection.readline() # clear buffer
            if self.is_busy(connection):
                time.sleep(0.025)
                return self.init_query(connection, query) # try number +1
            else:
                return self.init_query(connection, query) # try number +1

    def goto_absolute_fast(self, connection, position):
        '''Goes to the position specified (in millimeters) somewhat quickly'''
        self.send_command(connection, f'A10')
        self.acceleration = 10;
        self.send_command(connection, f'V0.75') # A velocity of ~0.75 rev/s is reasonably fast
        self.send_command(connection, f'D{int(self.mm_to_steps(position))}')
        self.position_mm = position
        self.position = self.steps_to_mm(position)

    def goto_absolute_query(self, connection, position):
        '''Goes to the position specified (in millimeters) somewhat quickly'''
        self.send_command(connection, f'D{int(self.mm_to_steps(position))}')
        self.position_mm = position
        self.position = self.steps_to_mm(position)

    def mm_to_revs(self, millimeters):
        '''Convert millimeters to revolutions'''
        return self.steps_to_revs(self.mm_to_steps(millimeters))

    def mm_to_steps(self, millimeters):
        '''Convert millimeters to steps'''
        return millimeters * self.steps_per_mm

    def steps_to_revs(self, steps):
        '''Convert steps to revolutions'''
        return steps / self.motor_resolution

    def steps_to_mm(self, steps):
        '''Convert steps to millimeters'''
        return steps / self.steps_per_mm

    def revs_to_mm(self, revs):
        '''Convert revs to millimeters'''
        return self.steps_to_mm(self.revs_to_steps(revs))

    def revs_to_steps(self, revs):
        '''Convert revs to steps'''
        return revs * self.motor_resolution

    def send_command(self, connection, command):
        '''Send a command to the motor'''
        connection.write(f'{self.number}{command}\r'.encode('utf_8'))

    def get_buffer_capacity(self, connection):
        '''Determine motor's buffer capacity for new commands'''
        connection.write(f'{self.number}BS\r'.encode('utf_8'))
        readback = connection.readline()
        # assumes only one readback was supplied is only proceeded by a \r 
        return int(readback[readback.find(b'*') + 1: -1])

    def is_busy(self, connection):
        '''Returns whether the motor is busy. Fragile: Should rework'''
        connection.write(f'{self.number}R\r'.encode('utf_8'))
        read = connection.readline()
        response = read[read.find(b"*") + 1 : read.find(b"*") + 2]
        if (response == b"B"):
            return True
        elif (response == b"R"):
            return False
        else:
            raise RuntimeError(f"Motor {self.number} indexer status requires attention. Consult the motor manual.")
